# Supplementary material for: The Usefulness of the C2HEST Risk Score in Predicting Clinical Outcomes among Hospitalized Subjects with COVID-19 and Coronary Artery Disease
Source: Viruses. 2022 Aug 14;14(8):1771. doi: 10.3390/v14081771 (PMC9415686; doi:10.3390/v14081771)
Supplement: Supplementary file 1 [file viruses-14-01771-s001.zip]

Archive with 1 entries (1 files):
- viruses-1854651-supplementary.pdf
